# Supplementary material for: YAP inhibits HCMV replication by impairing STING-mediated nuclear transport of the viral genome
Source: PLoS Pathog. 2022 Dec 1;18(12):e1011007. doi: 10.1371/journal.ppat.1011007 (PMC9746980; doi:10.1371/journal.ppat.1011007)
Supplement: S1 Data — (XLSX) [file ppat.1011007.s001.xlsx]

## Sheet: Figure 1D
Relative progeny production MOI0.1
	Control			YAP					mean			std deviation			SEM
72hpi	1	1	1	0.328557	0	0.287771			1	0.205443			0.179084			0.103394
96hpi	1	1	1	0.0717024	0	0.193596			1	0.088433			0.0978766			0.0565091
120hpi	1	1	1	0.158178	0.0808466	0.175632			1	0.138219			0.0504466			0.0291253

## Sheet: Figure 1F
Relative progeny production MOI0.5
	Control			YAP					mean			std deviation			SEM
72hpi	1	1	1	0	0.05082	0.0363821			1	0.0290674			0.0261878			0.0151195
96hpi	1	1	1	0.00327993	0.0133814	0.0815686			1	0.0327433			0.0425845			0.0245862
120hpi	1	1	1	0.004	0.0095649	0.119048			1	0.0442042			0.064876			0.0374562

## Sheet: Figure 1H
Relative band intensity
	Control	dnLats1/2	dnLats1/2+shyap
	1	1.6	0.16
	1	2.64	0.32
	1	2.17	1.02
mean	1	2.13667	0.5
std deviation		0.520801	0.457384
SEM		0.300684	0.264071

## Sheet: Figure 1J
Relative progeny production
	Control	dnLats1/2	dnLats1/2+shyap
	1	0.03	0.61
	1	0.13	0.46
	1	0.23	0.65
mean	1	0.13	0.573333
std deviation		0.1	0.100167
SEM		0.057735	0.0578312

## Sheet: Figure 2A
Relative mRNA level of HCMV Viral genes
IE1
	Control			YAP				mean			std deviation			SEM
10	1	1	1	0.74	0.55	1.47		1	0.92			0.485695			0.280416
24	7.31	8.88	9.92	5.62	5.43	4.14		8.70333	5.06333			0.805254			0.464913
48	24.59	15.88	14.12	13.93	5.74	12.38		18.1967	10.6833			4.35064			2.51184
72	29.86	32.22	26	14.42	10.2	13.54		29.36	12.72			2.2263			1.28535
UL44 (pp52)
	Control			YAP
10	1	1	1	2.06	0.66	0.27		1	0.996667			0.941293			0.543456
24	2452.44	10410	6960	1722.16	1660	1330		6607.48	1570.72			210.774			121.69
48	79573.5	62680	29650	30152.7	13180	11790		57301.2	18374.2			10224.1			5902.89
72	170569	137190	141040	93975.7	46210	25990		149600	55391.9			34910.5			20155.6
UL83
	Control			YAP
10	1	1	1	0.21	1.18	0.32		1	0.57			0.531131			0.306649
24	1884.54	1845.76	1907.36	156.5	1858.6	99.73		1879.22	704.943			999.499			577.061
48	2091.03	8192	7804.02	12416.8	21027.7	12347.5		6029.02	15264			4991.62			2881.91
72	309590	242900	240702	92681.9	163621	157758		264397	138020			39373.6			22732.4
UL99 (pp28)
	Control			YAP
10	1	1	1	0.45	1.01	1.24		1	0.9			0.406325			0.234592
24	5712.87	2740.08	4592.19	2610.3	1016.93	1917.45		4348.38	1848.23			798.937			461.267
48	11113.3	9280.58	9442.56	8539.88	8841.04	3136.55		9945.48	6839.16			3210.09			1853.34
72	10884.6	29532.2	20665.9	11665.8	9026.81	6584.98		20360.9	9092.54			2541.06			1467.08
UL108
	Control			YAP
10	1	1	1	2.08	0.07	0.22		1	0.79			1.11969			0.646452
24	122.79	115.6	19.43	76.64	77.2	6.15		85.94	53.33			40.86			23.5906
48	2401.97	6534.5	552.56	2062.24	3753	194.01		3163.01	2003.08			1780.23			1027.82
72	16270.8	10099	18650.1	5955.47	6850.2	5700.6		15006.6	6168.76			603.749			348.575

## Sheet: Figure 2C
Relative band intensity
IE1
	Control			YAP				mean			std deviation			SEM
0	0	0	0	0	0	0		0	0			0			0
10	0	0	0	0	0	0		0	0			0			0
24	1	1.2	1.01	0.59	0.502761	0.4		1.07	0.497587			0.0951056			0.0549093
48	1.49768	2.23498	1.52024	0.422229	1.5368	0.615245		1.75096	0.858092			0.595651			0.343899
72	2.73636	4.36613	3.34364	2.04496	2.64371	1.07094		3.48204	1.91987			0.79381			0.458306
96	3.77284	6.56953	3.81407	2.26829	3.17096	2.23953		4.71881	2.55959			0.529655			0.305796
120	3.30709	4.54245	4.41677	2.42286	1.9333	1.40242		4.08877	1.91953			0.510359			0.294656
UL44 (pp52)
	Control			YAP
0	0	0	0	0	0	0		0	0			0			0
10	0	0	0	0	0	0		0	0			0			0
24	0	0	0	0	0	0		0	0			0			0
48	1	0	0	0.0001	2e-08	1e-06		0.333333	3.36733e-05			5.74427e-05			3.31645e-05
72	3.06496	1	1	0.84912	0.400318	0.457103		1.68832	0.568847			0.244379			0.141092
96	3.06685	1.96149	1.95735	0.74718	1.3254	1.48352		2.32857	1.18536			0.387628			0.223797
120	3.11792	2.99152	2.96884	1.23254	2.42022	2.67526		3.02609	2.10934			0.769961			0.444537
UL99 (pp28)
	Control			YAP
0	0	0	0	0	0	0		0	0			0			0
10	0	0	0	0	0	0		0	0			0			0
24	0	0	0	0	0	0		0	0			0			0
48	0	0	0	0	0	0		0	0			0			0
72	1.5	1	1.5	0.6345	0	0.417672		1.33333	0.350724			0.322504			0.186198
96	2.0775	2.7862	1.62806	0.777	1.8824	1.17576		2.16392	1.27839			0.559798			0.3232
120	2.697	2.93748	1.45904	1.4775	2.55952	0.746256		2.36451	1.59443			0.912271			0.5267

## Sheet: Figure 3B
Relative Cell Viability
	Control					YAP					PDZ					S94A					WW1					WW2					WW1/2
0hpi	1	1	1	1	1	1	1	1	1	1	1	1	1	1	1	1	1	1	1	1	1	1	1	1	1	1	1	1	1	1	1	1	1	1	1
4hpi	0.95	0.88	0.9	0.91	1	0.99	1.05	0.84	0.91	0.88	0.95	1.07	1.06	0.78	0.84	1.03	1.06	0.97	0.95	1.06	1.03	1.03	1.05	0.88	0.8	1.03	1.09	1.07	0.94	0.9	1.04	1.07	1.07	1.04	1.12
24hpi	0.95	0.88	1.19	1.08	1.13	1.18	0.77	0.78	1	1.13	1.19	0.89	0.88	1.02	1.09	1.19	0.84	0.8	1	1.15	1.17	0.82	0.79	1.1	1.17	1.09	0.88	0.86	0.98	1.03	0.83	0.89	0.92	1.22	1.2
	0hpi	4hpi	24hpi				0hpi	4hpi	24hpi			0hpi	4hpi	24hpi			0hpi	4hpi	24hpi			0hpi	4hpi	24hpi			0hpi	4hpi	24hpi			0hpi	4hpi	24hpi
mean	1	0.928	1.046			mean	1	0.934	0.972		mean	1	0.94	1.014		mean	1	1.014	0.996		mean	1	0.958	1.01		mean	1	1.006	0.968		mean	1	1.068	1.012
std deviation		0.0476445	0.12818			std deviation		0.0850294	0.191494		std deviation		0.129422	0.132401		std deviation		0.0512835	0.176153		std deviation		0.111669	0.189605		std deviation		0.0826438	0.0978264		std deviation		0.0327109	0.183766
SEM		0.0213073	0.0573236			SEM		0.0380263	0.0856388		SEM		0.0578792	0.0592115		SEM		0.0229347	0.0787782		SEM		0.04994	0.0847939		SEM		0.0369594	0.0437493		SEM		0.0146287	0.0821827

## Sheet: Figure 3D
Relative progeny production of YAP mutants
	Control	YAP	PDZ	S94A
	1	0.0358525	1.39642	2.22881
	1	0.0331724	1.50119	1.59666
	1	0.137399	1.25859	2.38829
mean	1	0.0688079	1.3854	2.07125
std deviation		0.0594165	0.121674	0.41867
SEM		0.0343041	0.0702487	0.241719

## Sheet: Figure 3F
Relative mRNA level of CTGF
	Control	dnLats1/2	dnLats1/2+shTEAD
	1	2.25	0.55
	1	1.67	0.32
	1	1.8	0.27
mean	1	1.90667	0.38
std deviation		0.304357	0.149332
SEM		0.175721	0.0862168

## Sheet: Figure 3H
Relative progeny production
	Control	dnLats1/2	dnLats1/2+shTEAD
	1	0.05	2.26
	1	0.02	1.47
	1	0.02	1.09
mean	1	0.03	1.60667
std deviation		0.0173205	0.596853
SEM		0.01	0.344593

[truncated: 23 more sheets: Figure 3J, Figure 4A, Figure 4B, Figure 4E, Figure 4F, Figure 4G, Figure 4I, Figure 4J, Figure 4K , Figure 4L, Figure 4M, Figure 4O, Figure 4Q, Figure 4R, Figure 5A, Figure 5B, Figure 5D, Figure 5E, Figure 5F, S1 Fig B …]
